# Supplementary material for: Upregulated Ca2+ Release from the Endoplasmic Reticulum Leads to Impaired Presynaptic Function in Familial Alzheimer’s Disease
Source: Cells. 2022 Jul 11;11(14):2167. doi: 10.3390/cells11142167 (PMC9315668; doi:10.3390/cells11142167)
Supplement: Supplementary file 1 [file cells-11-02167-s001.zip]

Archive with 1 entries (1 files):
- cells-1736094-supplementary.pdf
